# Supplementary material for: Transgenic and Mutation-Based Suppression of a Berberine Bridge Enzyme-Like (BBL) Gene Family Reduces Alkaloid Content in Field-Grown Tobacco
Source: PLoS One. 2015 Feb 17;10(2):e0117273. doi: 10.1371/journal.pone.0117273 (PMC4331498; doi:10.1371/journal.pone.0117273)
Supplement: S2 Table — (XLSX) [file pone.0117273.s003.xlsx]

## Sheet: Sheet1
	Table S2. Oligonucleotide primers used in PCR and DNA sequencing for
	screening point mutations in targeted alkaloid biosynthetic genes.
	BBLa
	Forward	5’-CTTTCATGCCGAAACCAACCT-3’
	Reverse	5’-TCGATGATTTTACTCTAGGAGTACTG-3’
	BBLb
	Forward	5’-CTACTGCAACTAGTGGAGCA-3’
	Reverse	5’-GACATTAACGGGAATTCCTCTAATG-3’
	BBLc
	Forward	5’-CTACTAGTGGAGCAGGAGAAGGAGT-3’
	Reverse	5’-CCTCTGACGATATCTCCCATTTGA-3’
